# Supplementary material for: Predicting ecosystem changes by a new model of ecosystem evolution
Source: Sci Rep. 2023 Sep 16;13:15353. doi: 10.1038/s41598-023-42529-9 (PMC10505200; doi:10.1038/s41598-023-42529-9)
Supplement: Supplementary file 1 — Supplementary Information 1. [file 41598_2023_42529_MOESM1_ESM.zip]

Archive with 9 entries (9 files):
- Appendix 1/App1-Table 3.xlsx
- Appendix 1/App1-Table 4.xlsx
- Appendix 1/App1_Figure 1.pptx
- Appendix 1/App1_Figure 2.pptx
- Appendix 1/App1_Figure 3.pptx
- Appendix 1/App1_Figure 4.pptx
- Appendix 1/App1_Table 1.xlsx
- Appendix 1/App1_Table 2.xlsx
- Appendix 1/Appendix 1_Detailed explanation of the ecosystem model.docx
