# Supplementary material for: Predicting ecosystem changes by a new model of ecosystem evolution
Source: Sci Rep. 2023 Sep 16;13:15353. doi: 10.1038/s41598-023-42529-9 (PMC10505200; doi:10.1038/s41598-023-42529-9)
Supplement: Supplementary file 1 — Supplementary Information 1. [file 41598_2023_42529_MOESM1_ESM.zip › Appendix 1/App1-Table 3.xlsx]

## Sheet: Sheet1
App.1-Table 3. Properties of plant species
Name or type of plants	C	S	R	height	rate of area increase
white popinac (Leucaena)	30	10	60	6	0.001
beefwood (Casuarina)	40	10	50	15	0.001
bamboo	20	40	40	8	[0.0001-0.0005]
lawn grass	20	40	40	0.1	[0.0005-0.0025]
bamboo grass	20	40	40	1	[0.0001-0.0005]
native trees	[0-100.0]	[0-100.0]	[0-100.0]	[2.0-10.0]	[0.0001-0.0005]
native grasses	[0-100.0]	[0-100.0]	[0-100.0]	[0.1-1.0]	[0.0005-0.0025]
C, S, and R represent parameters of Grime’s triangle. For details, see Section 1-1 in Appendix 1. Pairs of numbers in square brackets represent the maximum and minimum values of random numbers uniformly distributed, for example, [0–100.0] represents a random number uniformly distributed between 0 and 100.0. The heights of white popinac, beefwood, and bamboo grass are based on Flora and fauna web,…
