# Supplementary material for: Predicting ecosystem changes by a new model of ecosystem evolution
Source: Sci Rep. 2023 Sep 16;13:15353. doi: 10.1038/s41598-023-42529-9 (PMC10505200; doi:10.1038/s41598-023-42529-9)
Supplement: Supplementary file 1 — Supplementary Information 1. [file 41598_2023_42529_MOESM1_ESM.zip › Appendix 1/App1-Table 4.xlsx]

## Sheet: Sheet1
App.1-Table 4. List of resources and values of assimilation rate
	tree	grass	seabird	invertebrate	plant litter	animal carcasses	fish
goat	0.5	0.5	-	-	-	-	-
rat	[0.6-0.7]	[0.6-0.7]	0.8	0.8	-	0.8	-
seabird	-	-	-	-	-	-	0.8
invertebrate
herbivore (eating tree)	[0.65-0.75]	-	-	-	-	-	-
herbivore (eating grass)	-	[0.65-0.75]	-	-	-	-	-
carnivore	-	-	-	[0.75-0.85]	-	-	-
litter feeder	-	-	-	-	[0.65-0.75]	-	-
scavenger	-	-	-	-	-	[0.75-0.85]	-
The left column shows the types of animal species. The upper row shows the types of resources. The mark “-” means that this type of animal does not eat this resource. Numbers represent assimilation rates when animal species eat each resource. Pairs of numbers in square brackets mean that the assimilation rate when the species eats the resource is set by using a random number uniformly distributed…
