# Supplementary material for: Predicting ecosystem changes by a new model of ecosystem evolution
Source: Sci Rep. 2023 Sep 16;13:15353. doi: 10.1038/s41598-023-42529-9 (PMC10505200; doi:10.1038/s41598-023-42529-9)
Supplement: Supplementary file 1 — Supplementary Information 1. [file 41598_2023_42529_MOESM1_ESM.zip › Appendix 1/App1_Table 1.xlsx]

## Sheet: Sheet1
App.1-Table 1. parameters assigned fixed values.
	value	unit	brief explanation
For all species
virtual trait	[0–1.0]	-	Williams & Martinez (2000)
For plant species
area increase threshold	0.5	-	Plants cannot increase the area they occupy unless the biomass sufficiency rates of them are equal to or larger than this value (EO).
keep-area-threshold	0.25	-	The area a species occupies decreases when the species cannot maintain its “keep area threshold” biomass as the biomass sufficient rate of the species becomes equal to this threshold (EO).
value of T' in App.-Fig.1.	0.1	ton / ha	The minimum nutrient density that a plant species of which C-value = 100 (the upper limit of C-value) can absorb nutrient (EO).
minimum absorption rate	1e-05	ton / time step	the absorption rate when the nutrient density is lower than the minimum nutrient density at which nutrient become available to absorb (computational constraint).
minimum value of the area increase rate of native woody plant per time step	0.0001	-	The lower limit of the random number which is utilized to determine the daily rate of area increase of native woody plant. For the upper one, see Table 2 (computational constraint).
attacking range for native plant species	[0.1–0.5]	-	Plant species compete with other plants of which virtual trait fall within the range. (Williams & Martinez, 2000)
attacking range for invasive plant species	0.45	-	Because invasive woody plants are widely distributed in various places on the island (Osawa et al., 2016), they would compete with many species. Then, the attacking range of them are set to be very large.
For animal species
population growth rates per time step
goat	0.0012	-	assuming that two parent goats produce one offspring that matures in one year (Amoah et al., 1998).
rat	0.01	-	Because black rats have a very high reproductive rate, it is assumed that a biomass increase rate 10 times that of goats is set for black rats (EO).
sea bird	0.0022	-	assuming that two parent birds produce one offspring (Del Hoyo et al., 1992; Schreiber & Burger, 2001, Walsh & Edwards, 2005; Bried, 2023) during one nesting period (200 time steps) (Byrd et al., 1983; Nunes & Vicente, 1998; OBIS-SEAMAP; Animal diversity web)
invertebrate	[0.5MRR – MRR]	-	The potential reproductive rate for each invertebrate species is determined by using a random number uniformly distributed from 0.5MRR to MRR. (MRR: Maximum Reproductive Rate for invertebrate, Table 2) (EO)
biomass decrease rate per time step
goat	0.001577	ton / time step	Because goats have a lifespan of eight years (Watts and Conley, 1984), the daily biomass reduction rate of goats is set assuming that the biomass of the entire population would decrease to one hundredth of its original size after eight years.
rat	0.00420563	ton / time step	lifespan is set at three years and their biomass reduction rate is set accordingly (Gaillard et al. 1989).
sea bird	0.0005	ton / time step	Kawakami, unpubl. Data
"a" in eq(12)			T = aM^-0.25 (Yodiz and Innes, 1992)
endothermic vertebrates	54.9	(kg0.25)/year	(Yodiz and Innes, 1992)
invertebrates	0.5	(kg0.25)/year	(Yodiz and Innes, 1992)
Body weight
goat	30	kg	Kusminanto et al. (2020)
rat	0.2	kg	The Mammal Society
sea bird	[0.05–4]	kg	Neves et al. (2011), Animalia
invertebrate	[0.001–0.05]	kg	(EO)
carnivorous invertebrate	[0.025–0.05]	kg	(EO)
Interaction
the value of interaction coefficients for seabird	0.2	-	Seabirds feed on only fish outside the model island (EO).
range of feeding preference	[0.1–0.5]		Based on Williams & Martinez (2000)
interaction coefficient between goat and bird	0.01	-	(EO)
Mfish	1	ton	amount of fish outside the model island (EO)
CSBF	0.2	-	interaction coefficient between seabird and fish (EO)
hSBF	1	-	handling constant when seabirds eat fish (EO)
absolute value of interaction coefficient between birds	[0– Mbcomp]	-	For Mbcomp, see App.Table 2.
For the process of decomposition
time steps for litter to revert to nutrient	100	time step	Hata et al. (2012)
time steps for animal carcasses to revert to nutrient	10	time step	Briggs (1995), Klompmaker et al. (2017)
time steps for animal feces to revert to nutrient	10	time step	Briggs (1995), Klompmaker et al. (2017)
Parameters with “-” in the “unit” column do not have a unit. A brief description of each parameter is given in the rightmost column. "EO": values are decided based on expert opinions or consultation among members of this research project, "Constraint of the model": values are derived from computational constraints (e.g., for some parameters, too small values are meaningless).
