# Supplementary material for: Predicting ecosystem changes by a new model of ecosystem evolution
Source: Sci Rep. 2023 Sep 16;13:15353. doi: 10.1038/s41598-023-42529-9 (PMC10505200; doi:10.1038/s41598-023-42529-9)
Supplement: Supplementary file 1 — Supplementary Information 1. [file 41598_2023_42529_MOESM1_ESM.zip › Appendix 1/App1_Table 2.xlsx]

## Sheet: Table 2
App.1-Table 2. Parameter sets for the model from random parameter sets
for plant species
	basic growth rate for tree		0.05
	grass coefficient for growth rate		5
	grass coefficient for area increase		5
	H. threshold ND		0.7
	maximum assimilation rate		0.003
	maximum value of the daily rate of area increase
		native tree	0.0005
		invasive tree	0.001
	absolute value of intra-specific competition of plant species		0.0003
	basic rate of biomass loss of plant species		0.0025
for animal species
	maximum reproductive rate for invertebrate (MRR)		0.05
	maximum rate of biomass loss of invertebrate animal species (RMBL)		0.005
	total of interaction coefficients
		homeothermic vertebrate (goat, rat, and seabird)	0.25
		invertebrate	0.15
	absolute value of inter-specific competition between birds		0.005
	absolute value of intra-specific competition of animal species		0.0003
	absolute value of interference
		from goat to seabird	0.01
		from goat to plant	1e-05
		from bird to plant	1e-05
	h in eq(12)		1.7
	For details, see Appendix 1.
