# Supplementary material for: Predicting ecosystem changes by a new model of ecosystem evolution
Source: Sci Rep. 2023 Sep 16;13:15353. doi: 10.1038/s41598-023-42529-9 (PMC10505200; doi:10.1038/s41598-023-42529-9)
Supplement: Supplementary file 2 — Supplementary Information 2. [file 41598_2023_42529_MOESM2_ESM.zip]

Archive with 2 entries (2 files):
- Appendix 2/App2_Table1.xlsx
- Appendix 2/Appendix 2.docx
