# Supplementary material for: Predicting ecosystem changes by a new model of ecosystem evolution
Source: Sci Rep. 2023 Sep 16;13:15353. doi: 10.1038/s41598-023-42529-9 (PMC10505200; doi:10.1038/s41598-023-42529-9)
Supplement: Supplementary file 2 — Supplementary Information 2. [file 41598_2023_42529_MOESM2_ESM.zip › Appendix 2/App2_Table1.xlsx]

## Sheet: Sheet1 (2)
Appendix 2-Table 1. Size of mutation given to new species at speciation
		unit	standard deviation	min	max	note
common to all species
	vertual trait	-	0.5*E	0	1	See Section 3-2 in Appendix 1 and Appendix 1 – Fig. 2.
	E (evolutionary rate)	-	0.5*E	0.01	0.5
plant species
	C	-	10.0*E	0	100	Adjusted so that "C + S + R = 100" is true.
	S	-	10.0*E	0	100
	R	-	10.0*E	0	100
	attacking range for plant species	-	0.2*E	0.05	0.5	Plant species compete with other plants of which virtual trait fall within the range. (from line 18 on page 13 to line 1 on page 14 in Appendix 1, the last paragraph in section 3-2 in Appendix 1)
tree species
	height	meter	5.0*E	2	-
	inc_area	-	0.0002*E	1e-05	-
grass species
	height	meter	0.5*E	0.01	1.5
	inc_area	-	0.001*E	1e-05	-
invertebrate (herbivore, carnivore)
	bodysize	ton	0.000025*E	1e-06	-
	maximum growth rate	-	0.025*E	0.0005	-
	range of feeding preference	-	0.2*E	0.05	0.5
The characteristics of a new species formed by speciation are determined by adding mutation to the characteristics of its ancestor species. The size of mutation is defined by the ancestor species’ evolutionary rate (E). The E values for species immigrating from outside are determined by uniform random numbers between 0.01 and 0.2. Both the max. and min. values are determined by the model’s design…
