# Supplementary material for: Predicting ecosystem changes by a new model of ecosystem evolution
Source: Sci Rep. 2023 Sep 16;13:15353. doi: 10.1038/s41598-023-42529-9 (PMC10505200; doi:10.1038/s41598-023-42529-9)
Supplement: Supplementary file 4 — Supplementary Tables. [file 41598_2023_42529_MOESM4_ESM.zip]

Archive with 9 entries (9 files):
- Tables_Appendix/Table A1.xlsx
- Tables_Appendix/Table A2.xlsx
- Tables_Appendix/Table A3.xlsx
- Tables_Appendix/Table A4.xlsx
- Tables_Appendix/Table A5.xlsx
- Tables_Appendix/Table A6.xlsx
- Tables_Appendix/Table A7.xlsx
- Tables_Appendix/Table A8.xlsx
- Tables_Appendix/Table A9.xlsx
