# Supplementary material for: Predicting ecosystem changes by a new model of ecosystem evolution
Source: Sci Rep. 2023 Sep 16;13:15353. doi: 10.1038/s41598-023-42529-9 (PMC10505200; doi:10.1038/s41598-023-42529-9)
Supplement: Supplementary file 4 — Supplementary Tables. [file 41598_2023_42529_MOESM4_ESM.zip › Tables_Appendix/Table A1.xlsx]

## Sheet: Sheet1
Table A.1. Charcteristics of 1303 ecosystems of which state are similar to Nakoudojima Island just before the eradication of invasive goats.
	mean of simulations	s.d.	observation
Vegetation coverage (%)
forest	13.5552	21.9486	12.1
grassland	77.1286	34.2039	64.5
denuded area	9.31622	25.1004	23.9
Numbers of individuals
seabird	1023.79	1155.26	904
Total biomass (ton)
goat	3.77405	2.4895	9.35
Data of observations are referred from Hata et al.17 (for vegetation coverage), Suzuki et al.13 and FFPRI18 (for the number of individuals of seabirds), and Japan Wildlife Research Center38 (2000, for the total biomass of feral goats). The number of seabird individuals was obtained by dividing the total amount of all seabird biomass by the mean value of weight of an individual seabird.
