# Supplementary material for: Predicting ecosystem changes by a new model of ecosystem evolution
Source: Sci Rep. 2023 Sep 16;13:15353. doi: 10.1038/s41598-023-42529-9 (PMC10505200; doi:10.1038/s41598-023-42529-9)
Supplement: Supplementary file 4 — Supplementary Tables. [file 41598_2023_42529_MOESM4_ESM.zip › Tables_Appendix/Table A2.xlsx]

## Sheet: table
Table A.2. Characteristics of ecosystems restored and not restored the forested state before and after the eradication of invasive goats.
	Restored ecosystems(197)							not restored ecosystems(768)
	before invasion		before eradication		final state			before invasion		before eradication		final state
	mean	s.d.	mean	s.d.	mean	s.d.		mean	s.d.	mean	s.d.	mean	s.d.
amount of nutrient (tons)	857.49	2420.06	696.314	2293.53	742.074	2077.51		68.2354	329.86	25.1414	264.493	859.651	1806.7
basic growth rate for tree	0.0467237	0.0280007	0.0387459	0.025927	0.0394252	0.0261753		0.0566354	0.0292906	0.0386909	0.0271325	0.0387366	0.0268219
Species diversity
tree	34.533	7.79031	21.0457	11.9835	19.1066	12.1799		32.9076	9.9939	7.76953	10.7117	7.38281	10.5867
grass	23.4772	9.01901	15.6041	9.79096	9.29949	8.40533		25.7201	7.92458	14.944	10.0812	11.474	9.5991
carnivorous invertebrate	50.1117	24.7231	18.2234	24.8689	16.4112	23.5398		48.8542	26.5655	9.3737	15.8798	7.35547	13.311
herbivorous invertebrate	41.9746	26.4267	21.2132	22.9397	15.0964	20.417		39.2344	28.0222	11.8984	17.6516	7.02734	13.8594
seabird	14.5178	3.29129	11.9289	3.88285	14.3807	3.4125		13.8581	3.31358	10.681	3.7571	12.4036	4.00307
Amount of biomass (tons)
tree	401.464	134.908	65.4247	91.1603	292.656	105.161		403.817	128.141	15.7659	32.2064	55.9867	61.5116
grass	3.97103	0.917431	30.1731	23.1122	3.3924	1.2948		3.85421	0.909565	35.487	23.7891	51.0441	28.8642
carnivorous invertebrate	18.6231	11.3891	3.43048	6.20031	4.47317	6.44364		19.6419	13.9429	1.17135	2.57796	1.96295	4.28641
herbivorous invertebrate	11.372	8.87194	2.42319	2.92002	1.72881	2.96858		11.1327	9.32306	1.26335	2.03738	0.704614	1.68188
seabird	32.6995	9.51134	1.91193	1.99549	13.3186	5.13561		30.3638	9.78153	2.01862	2.18346	13.7307	7.86119
invasive rat	0	0	0.66299	1.51392	5.74132	2.66977		0	0	0.347155	1.00047	4.37786	2.52421
Vegetation coverage (%)
forest	95	0	28.1394	32.0702	95.0606	0.489482		95	0	6.39803	12.2307	17.2122	17.7545
grassland	5	0	68.669	35.2512	4.92386	0.613861		5	0	82.6607	32.7645	77.9768	27.2536
denuded area	0	0	3.19163	13.011	0.0154935	0.126966		0	0	10.9412	27.4345	4.81101	17.314
For the restored and unrestored ecosystems, separately, data are shown for pre-invasion of alien species, pre-eradication of alien species, and the final state. “Basic growth rate for tree” indicates the increase of biomass per time step under the condition of a sufficient supply of nutrient. The value of “Basic growth rate for tree” represents the average value for arboreous plant species that c…
