# Supplementary material for: Predicting ecosystem changes by a new model of ecosystem evolution
Source: Sci Rep. 2023 Sep 16;13:15353. doi: 10.1038/s41598-023-42529-9 (PMC10505200; doi:10.1038/s41598-023-42529-9)
Supplement: Supplementary file 4 — Supplementary Tables. [file 41598_2023_42529_MOESM4_ESM.zip › Tables_Appendix/Table A3.xlsx]

## Sheet: table
Table A.3. Comparison of characteristics of ecosystems restored and not restored.
	comparison (not restored / restored)				U-test				P-value
	before invasion	before eradication	final state		before invasion	before eradication	final state		before invasion	before eradication	final state
amount of nutrient (tons)	0.0795757	0.0361064	1.15844		****	****	****		<0.0001	<0.0001	<0.0001
basic growth rate for tree	1.21213	0.998582	0.982533		****				<0.0001	0.4996	0.09549
Species diversity
tree	0.952931	0.369175	0.386401			****	****		0.3387	<0.0001	<0.0001
grass	1.09554	0.9577	1.23383		**		*		0.001355	0.3219	0.02627
carnivorous invertebrate	0.974906	0.514378	0.448199			****	****		0.2109	<0.0001	<0.0001
herbivorous invertebrate	0.934717	0.560898	0.465497			****	****		0.8372	<0.0001	<0.0001
seabird	0.95456	0.895385	0.86252		*	****	****		0.01664	<0.0001	<0.0001
Amount of biomass (tons)
tree	1.00586	0.240978	0.191305			****	****		0.5391	<0.0001	<0.0001
grass	0.970582	1.17611	15.0466		*	*	****		0.02727	0.01989	<0.0001
carnivorous invertebrate	1.05471	0.341454	0.438827			****	****		0.4537	<0.0001	<0.0001
herbivorous invertebrate	0.978952	0.521357	0.407572			****	****		0.5882	<0.0001	<0.0001
seabird	0.92857	1.0558	1.03094		**				0.001778	0.2965	0.6316
invasive rat	1	0.52362	0.762517			****	****			<0.0001	<0.0001
Vegetation coverage (%)
forest	1	0.227369	0.181065			****	****		-	<0.0001	<0.0001
grassland	1	1.20376	15.8365			****	****		-	<0.0001	<0.0001
denuded area	1	3.4281	310.517			*	****		-	0.02168	<0.0001
The data for the restored and unrestored ecosystems were compared using U-test. * indicates significance level (****, p < 0.0001; ***, p < 0.001; **, p < 0.01; *, p < 0.05). See Table A.2 for actual values.
