# Supplementary material for: Predicting ecosystem changes by a new model of ecosystem evolution
Source: Sci Rep. 2023 Sep 16;13:15353. doi: 10.1038/s41598-023-42529-9 (PMC10505200; doi:10.1038/s41598-023-42529-9)
Supplement: Supplementary file 4 — Supplementary Tables. [file 41598_2023_42529_MOESM4_ESM.zip › Tables_Appendix/Table A4.xlsx]

## Sheet: Table
Table A.4. Number of tree species existed at each stage.
	restored	not restored
before invasion	6606	24505
before eradication	4065	5567
final state	3689	5302
restored: 197 ecosystems restored fully forested state after the eradication of invasive goats, not restored: 768 ecosystems not restored fully forested state.
