# Supplementary material for: Predicting ecosystem changes by a new model of ecosystem evolution
Source: Sci Rep. 2023 Sep 16;13:15353. doi: 10.1038/s41598-023-42529-9 (PMC10505200; doi:10.1038/s41598-023-42529-9)
Supplement: Supplementary file 4 — Supplementary Tables. [file 41598_2023_42529_MOESM4_ESM.zip › Tables_Appendix/Table A5.xlsx]

## Sheet: 清書
Table A.5. Characteristics 4 types of not restored ecosystems
	Completely deforested (18)					white popinac dominated (212)					low tree species diversity (289)					high tree species diversity (249)
	before eradication		final state			before eradication		final state			before eradication		final state			before eradication		final state
	mean	s.d.	mean	s.d.		mean	s.d.	mean	s.d.		mean	s.d.	mean	s.d.		mean	s.d.	mean	s.d.
amount of nutrient (tons)	8.44094	7.41444	432.449	1134.44		21.1585	128.576	1197.05	2579.76		15.902	16.2797	764.39	1253.06		40.4632	449.011	713.837	1542.35
Species diversity
tree	4.33333	6.70382	0	0		2.61792	5.58351	1.92925	3.78444		1.66436	1.15537	1.53979	0.73549		19.49	10.8999	19.3414	11.0029
carnivorous invertebrate	11.7222	13.2612	2.55556	6.6794		9.42925	16.6509	6.53302	13.9098		10.6263	16.6364	5.11765	11.6795		15.49	19.3449	9.98795	15.9145
herbivorous invertebrate	18.1667	26.3444	0	0		3.15094	7.60867	2.75472	6.36387		4.69204	9.96828	2.44637	4.36583		19.4699	20.0266	17.502	18.3826
Amount of biomass (tons)
tree	32.2504	44.3462	0	0		25.2186	45.1521	80.6759	57.6793		3.50358	13.61	23.895	36.6724		20.7584	28.7601	76.2603	70.3435
carnivorous invertebrate	1.15205	1.37216	0.261802	0.66366		1.00557	2.12793	0.749775	1.95358		1.05161	1.72621	0.357587	0.989962		1.73662	2.24964	1.10095	2.00478
herbivorous invertebrate	1.97454	3.36998	0	0		0.408229	1.07202	0.58513	1.32213		0.433087	1.32699	0.455582	1.00947		2.61987	3.66966	5.02744	6.3383
Vegetation coverage (%)
forest	12.9085	17.1683	0	0		10.4392	16.9522	27.8104	19.1539		1.36664	5.37801	8.86502	13.4532		8.32637	10.6809	19.1212	15.818
grassland	70.2241	41.9891	100	0		57.0116	45.5597	55.9862	36.4479		96.6413	14.9977	90.5759	14.7248		89.1712	18.1133	80.4847	16.59
denuded area	16.8674	26.1887	0	0		32.5492	40.2334	16.2035	28.3304		1.99207	12.192	0.559091	6.71043		2.50241	12.8216	0.394137	6.21937
ratio of white popinac	0.79276	0.395804	0	0		0.942702	0.189512	0.995297	0.0161653		0.0498093	0.178305	0.0198074	0.0999886		0.0909258	0.192542	0.0585024	0.160641
For each of the four patterns in which forests were not restored after the eradication of feral goats, the mean and standard deviation (s.d.) of data are shown for the state immediately before eradication and for the final state.
