# Supplementary material for: Predicting ecosystem changes by a new model of ecosystem evolution
Source: Sci Rep. 2023 Sep 16;13:15353. doi: 10.1038/s41598-023-42529-9 (PMC10505200; doi:10.1038/s41598-023-42529-9)
Supplement: Supplementary file 4 — Supplementary Tables. [file 41598_2023_42529_MOESM4_ESM.zip › Tables_Appendix/Table A6.xlsx]

## Sheet: Sheet1
Table A.6. Comparison between ecosystems restored and not restored with a high tree species diversity in the final state.
	not restored with a high tree species diversity		restored		comparison (not restored / restored)	U-test	P-value
	mean	s.d.	mean	s.d.
amount of biomass per a tree species	4.92307	5.86148	29.9939	0.203616	0.164136	****	<0.0001
species diversity of herbivores	17.502	18.3826	16.4112	23.5398	1.06647	**	0.003454
species diversity of carnivores	9.98795	15.9145	15.0964	20.417	0.661609	**	0.007588
amount of herbivore biomass per a tree species	0.315257	0.442591	0.203616	0.279879	1.54829	***	0.0009812
The data for 197 ecosystem cases in which the original state of forests entirely covering the island was restored (see main text and Fig. 3) and the data for 249 ecosystem cases in which forests were not restored despite the number of arboreous plant species at the final state exceeding 3 (see the main text and Fig. A.5).
