# Supplementary material for: Predicting ecosystem changes by a new model of ecosystem evolution
Source: Sci Rep. 2023 Sep 16;13:15353. doi: 10.1038/s41598-023-42529-9 (PMC10505200; doi:10.1038/s41598-023-42529-9)
Supplement: Supplementary file 4 — Supplementary Tables. [file 41598_2023_42529_MOESM4_ESM.zip › Tables_Appendix/Table A7.xlsx]

## Sheet: Sheet1
Table A.7. Comparison of growth rate between arboreous plant species that colonized in the early stage and arboreous plant species that existed before invasion.
	early colonized		before invasion		P-value (U-test)
	mean	s.d.	mean	s.d.
restored	0.049306	0.028124	0.046724	0.028001	0.16069
not restored	0.058166	0.031728	0.056635	0.029291	0.13512
For the ecosystems in which the original state of forests entirely covering the island was restored after eradication of feral goats and the ecosystems where the island did not, growth rate was compared between the arboreous plant species colonizing in the early stage (before 10,000 time-steps) (“early colonizing”) and the arboreous plant species that existed before goat eradication (“before inva…
