# Supplementary material for: Predicting ecosystem changes by a new model of ecosystem evolution
Source: Sci Rep. 2023 Sep 16;13:15353. doi: 10.1038/s41598-023-42529-9 (PMC10505200; doi:10.1038/s41598-023-42529-9)
Supplement: Supplementary file 4 — Supplementary Tables. [file 41598_2023_42529_MOESM4_ESM.zip › Tables_Appendix/Table A8.xlsx]

## Sheet: Sheet1
Table A.8. The number of simulations in which the number of species in a category is 0.
	Restored ecosystems (197)		not restored ecosystems (768)
	before eradication	final state	before eradication	final state
tree	0	0	0	18
grass	3	3	21	41
carnivorous invertebrate	41	75	272	449
herbivorous invertebrate	54	58	308	356
seabird (observable)	0	0	2	0
The number of simulations in which the number of species in a category is 0 at the final state tends to be larger than that before eradication. This result shows that many species became extinct after the eradication of goats. In unrestored ecosystems, this tendency is characteristic.
