# Supplementary material for: Predicting ecosystem changes by a new model of ecosystem evolution
Source: Sci Rep. 2023 Sep 16;13:15353. doi: 10.1038/s41598-023-42529-9 (PMC10505200; doi:10.1038/s41598-023-42529-9)
Supplement: Supplementary file 4 — Supplementary Tables. [file 41598_2023_42529_MOESM4_ESM.zip › Tables_Appendix/Table A9.xlsx]

## Sheet: Sheet1
Table A.9. Characteristics of ecosystems keep the fully forested state after the invasion of alien species.
	before invasion		before eradication		comparison (before eradication / before invasion)	U-test	P-value
	mean	s.d.	mean	s.d.
amount of nutrient (tons)	5660.18	4153.32	4930.11	4232.96	0.871017	****	<0.0001
Species diversity
tree	31.4563	9.94068	29.5525	10.0727	0.939478	****	<0.0001
grass	25.8447	8.56727	20.5022	8.23127	0.793286	****	<0.0001
carnivorous invertebrate	36.4695	26.8572	31.2851	26.3439	0.857841	****	<0.0001
herbivorous invertebrate	46.5305	27.277	44.7264	27.4123	0.961228		0.07752
seabird	16.1492	3.34313	9.78994	4.67438	0.60622	****	<0.0001
Amount of biomass (tons)
tree	345.652	115.09	354.391	109.455	1.02528	**	0.006542
grass	3.74281	0.961233	3.60007	0.934504	0.961863	***	0.0001632
carnivorous invertebrate	9.75128	8.83343	4.83571	5.09474	0.495905	****	<0.0001
herbivorous invertebrate	19.065	15.4251	12.2667	9.54564	0.643413	****	<0.0001
seabird	37.2988	9.51062	1.74361	3.29392	0.0467471	****	<0.0001
The state of the ecosystem is compared between the two timings: before the invasion of alien species and immediately before the eradication of feral goats. * indicates significance level (****, p < 0.0001; ***, p < 0.001; **, p < 0.01; *, p < 0.05). See Table A.2 for other explanations. In terms of species diversity, the reduction was marked in herbaceous plants, carnivores, and seabirds. For bio…
